# Supplementary material for: CCR8 Expression Defines Tissue-Resident Memory T Cells in Human Skin
Source: J Immunol. 2018 Feb 2;200(5):1639–50. doi: 10.4049/jimmunol.1701377 (PMC5818732; doi:10.4049/jimmunol.1701377)
Supplement: Data Supplement [file JI_1701377.zip]

Archive with 2 entries (2 files):
- JI_1701377_Supplemental_Material_1.pdf
- manifest.xml
